# Supplementary material for: Immune oncology, immune responsiveness and the theory of everything
Source: J Immunother Cancer. 2018 Jun 5;6:50. doi: 10.1186/s40425-018-0355-5 (PMC5989400; doi:10.1186/s40425-018-0355-5)
Supplement: Supplementary file 1 — List of individual genes and corresponding models related to immune suppression used for the Theory of Everything (TOE). (TXT 11 kb) [file 40425_2018_355_MOESM1_ESM.txt]

Gene	Class
EFNB3	WNT
APC2	WNT
TCF7	WNT
MYC	WNT
TCF12	WNT
VEGFA	WNT
TAOK2	MAPK
TP53	MAPK
MAPK3	MAPK
MAP3K1	MAPK
MAPT	MAPK
HSPA1A	MAPK
FLNB	MAPK
TAOK3	MAPK
CRK	MAPK
RPS6KA2	MAPK
MAP2K4	MAPK
DUSP1	MAPK
CACNA1D	MAPK
MAPK8	MAPK
RASGRP1	MAPK
CACNA1G	MAPK
IL37	IL17
IL27	IL17
IL17A	IL17
IL36RN	IL17
IL1F10	IL17
IL17F	IL17
IRF7	IL17
IL12B	IL17
TNF	IL17
IL23A	IL17
IL12A	IL17
IL36A	IL17
IL6	IL17
IFNG	IL17
CCL20	IL17
CCR6	IL17
CXCL1	IL17
CXCL3	IL17
CXCL5	IL17
CXCL6	IL17
CXCL8	IL17
MMP3	IL17
RORC	IL17
SGK1	IL17
TRAF3IP2	IL17
IL21	IL17
IL22	IL17
TLR9	IL17
STAT3	IL17
CCND1	IL17
TGFB1	IL17
TNFSF11	IL17
ICAM1	IL17
IL1B	IL17
IL1R1	IL17
IL1RN	IL17
CSF2	IL17
IL22	IL17
MMP9	IL17
NOS2	IL17
IL1R2	IL17
MYD88	IL17
IL17A	IL17
RORC	IL17
CCL24	IL17
IL23R	IL17
IL17B	IL17
IL1B	Th2
IFNGR1	Th2
IFNGR2	Th2
STAT3	Th2
IL10RB	Th2
IL4R	Th2
STAT6	Th2
CCR3	Th2
CCL21	Th2
IL10	Th2
TGFB1	Th2
IL4	Th2
IL13	Th2
IL5	Th2
CCL17	Th2
CCL22	Th2
FOXP3	Th2
CCR7	Th2
CD3E	Th2
CD40LG	Th2
CCL19	Th2
CCR4	Th2
GATA3	Th2
PDGFA	Th2
PDGFB	Th2
HBEGF	Th2
PLAU	Th2
F3	Th2
IFIT1	Th2
CD276	Th2
IL6	Th2
CCL7	Th2
IER3	Th2
NOS1	NOS
NOS2	NOS
NOS3	NOS
SGK1	SGK1
GSK3A	SGK1
GSK3B	SGK1
TGFB1	SGK1
IL4	SGK1
STAT3	SHC1_pSTAT3
IL6ST	SHC1_pSTAT3
NFKB1	SHC1_pSTAT3
FOSL2	SHC1_pSTAT3
SLC4A7	SHC1_pSTAT3
UGCG	SHC1_pSTAT3
MCL1	SHC1_pSTAT3
PFKFB3	SHC1_pSTAT3
JAK2	SHC1_pSTAT3
FEM1C	SHC1_pSTAT3
SAMD4A	SHC1_pSTAT3
AKAP2	SHC1_pSTAT3
AKAP12	SHC1_pSTAT3
STOM	SHC1_pSTAT3
ICAM1	SHC1_pSTAT3
FLNB	SHC1_pSTAT3
MBNL2	SHC1_pSTAT3
SERPINA3	SHC1_pSTAT3
TGFB2	SHC1_pSTAT3
SOD2	SHC1_pSTAT3
THBS1	SHC1_pSTAT3
BCL6	SHC1_pSTAT3
C3	SHC1_pSTAT3
FGL2	SHC1_pSTAT3
TEK	SHC1_pSTAT3
THBD	SHC1_pSTAT3
MUC1	SHC1_pSTAT3
NPC1	SHC1_pSTAT3
LAMA3	SHC1_pSTAT3
GFPT2	SHC1_pSTAT3
LDLR	SHC1_pSTAT3
PLPP3	SHC1_pSTAT3
PELI2	SHC1_pSTAT3
CCND2	SHC1_pSTAT3
FGB	SHC1_pSTAT3
LBP	SHC1_pSTAT3
AGT	SHC1_pSTAT3
A2M	SHC1_pSTAT3
TRIB1	SHC1_pSTAT3
SLC2A14	SHC1_pSTAT3
MMP2	SHC1_pSTAT3
SOCS3	SHC1_pSTAT3
ATF3	SHC1_pSTAT3
SLC2A3	SHC1_pSTAT3
FOS	SHC1_pSTAT3
FGG	SHC1_pSTAT3
ZFP36	SHC1_pSTAT3
KLF11	SHC1_pSTAT3
PLOD2	SHC1_pSTAT3
IL6	SHC1_pSTAT3
FLG	Barrier
TACSTD2	Barrier
DSC3	Barrier
DSP	Barrier
PPL	Barrier
PKP3	Barrier
JUP	Barrier
DST	Barrier
EDNRB	Barrier
MEG3	Barrier
SEC61G	Barrier
TLDC1	Barrier
ACTR6	Barrier
ATP9A	Barrier
NCOA1	Barrier
MSI2	Barrier
PAPSS2	Barrier
ALDOA	Barrier
ZNF423	Barrier
ENPP2	Barrier
SAC3D1	Barrier
SPIDR	Barrier
EMX2	Barrier
MYBL1	Barrier
TAF3	Barrier
SLC1A4	Barrier
HES1	Barrier
DLK1	Barrier
ILK	EMT
LIMS1	EMT
MYLK	EMT
CREB1	EMT
PIGR	EMT
CXCL17	EMT
AXL	EMT
ROR2	EMT
WNT5A	EMT
LOXL2	EMT
TWIST2	EMT
TAGLN	EMT
FAP	EMT
IL10	EMT
VEGFA	EMT
VEGFC	EMT
CCL2	EMT
CCL7	EMT
CCL8	EMT
CCL13	EMT
CX3CL1	EMT
HAVCR2	CHCKP
TIGIT	CHCKP
LAG3	CHCKP
VSIR	CHCKP
CD244	CHCKP
CD160	CHCKP
HHLA2	CHCKP
BTNL2	CHCKP
CD276	CHCKP
VTCN1	CHCKP
LILRB3	CHCKP
TYRO3	TAM
AXL	TAM
MERTK	TAM
CD36	Tol_DCs
TIMD4	Tol_DCs
ITGAV	Tol_DCs
ADORA2A	Hypoxia
ENTPD1	Hypoxia
NT5E	Hypoxia
TREX1	TREX
IRF3	String_IRF3
MB21D1	String_IRF3
BATF3	String_IRF3
THBD	String_IRF3
IRF8	String_IRF3
CLEC9A	String_IRF3
ITGAE	String_IRF3
ENTPD1	ICD
CALR	ICD
LRP1	ICD
IL1B	ICD
IL17A	ICD
TLR2	ICD
TLR3	ICD
TLR4	ICD
MYD88	ICD
IRF7	ICD
CXCL12	CAP
IKZF2	LAP_Helios
LRRC32	LAP_Helios
LAP_TGFB1	LAP_Helios
ABI3BP	EMT_hypothesis_expanded
ACTA2	EMT_hypothesis_expanded
ADAM12	EMT_hypothesis_expanded
ANPEP	EMT_hypothesis_expanded
APLP1	EMT_hypothesis_expanded
AREG	EMT_hypothesis_expanded
BASP1	EMT_hypothesis_expanded
BDNF	EMT_hypothesis_expanded
BGN	EMT_hypothesis_expanded
BMP1	EMT_hypothesis_expanded
CADM1	EMT_hypothesis_expanded
CALD1	EMT_hypothesis_expanded
CALU	EMT_hypothesis_expanded
CAP2	EMT_hypothesis_expanded
CAPG	EMT_hypothesis_expanded
CD44	EMT_hypothesis_expanded
CD59	EMT_hypothesis_expanded
CDH11	EMT_hypothesis_expanded
CDH2	EMT_hypothesis_expanded
CDH6	EMT_hypothesis_expanded
COL11A1	EMT_hypothesis_expanded
COL12A1	EMT_hypothesis_expanded
COL16A1	EMT_hypothesis_expanded
COL1A1	EMT_hypothesis_expanded
COL1A2	EMT_hypothesis_expanded
COL3A1	EMT_hypothesis_expanded
COL4A1	EMT_hypothesis_expanded
COL4A2	EMT_hypothesis_expanded
COL5A1	EMT_hypothesis_expanded
COL5A2	EMT_hypothesis_expanded
COL5A3	EMT_hypothesis_expanded
COL6A2	EMT_hypothesis_expanded
COL6A3	EMT_hypothesis_expanded
COL7A1	EMT_hypothesis_expanded
COL8A2	EMT_hypothesis_expanded
COMP	EMT_hypothesis_expanded
COPA	EMT_hypothesis_expanded
CRLF1	EMT_hypothesis_expanded
CTGF	EMT_hypothesis_expanded
CTHRC1	EMT_hypothesis_expanded
CXCL1	EMT_hypothesis_expanded
CXCL12	EMT_hypothesis_expanded
CXCL6	EMT_hypothesis_expanded
CYR61	EMT_hypothesis_expanded
DAB2	EMT_hypothesis_expanded
DCN	EMT_hypothesis_expanded
DKK1	EMT_hypothesis_expanded
DPYSL3	EMT_hypothesis_expanded
DST	EMT_hypothesis_expanded
ECM1	EMT_hypothesis_expanded
ECM2	EMT_hypothesis_expanded
EDIL3	EMT_hypothesis_expanded
EFEMP2	EMT_hypothesis_expanded
ELN	EMT_hypothesis_expanded
EMP3	EMT_hypothesis_expanded
ENO2	EMT_hypothesis_expanded
FAP	EMT_hypothesis_expanded
FAS	EMT_hypothesis_expanded
FBLN1	EMT_hypothesis_expanded
FBLN2	EMT_hypothesis_expanded
FBLN5	EMT_hypothesis_expanded
FBN1	EMT_hypothesis_expanded
FBN2	EMT_hypothesis_expanded
FERMT2	EMT_hypothesis_expanded
FGF2	EMT_hypothesis_expanded
FLNA	EMT_hypothesis_expanded
FMOD	EMT_hypothesis_expanded
FN1	EMT_hypothesis_expanded
FOXC2	EMT_hypothesis_expanded
FSTL1	EMT_hypothesis_expanded
FSTL3	EMT_hypothesis_expanded
FUCA1	EMT_hypothesis_expanded
FZD8	EMT_hypothesis_expanded
GADD45A	EMT_hypothesis_expanded
GADD45B	EMT_hypothesis_expanded
GAS1	EMT_hypothesis_expanded
GEM	EMT_hypothesis_expanded
GJA1	EMT_hypothesis_expanded
GLIPR1	EMT_hypothesis_expanded
GLT25D1	EMT_hypothesis_expanded
GPC1	EMT_hypothesis_expanded
GPX7	EMT_hypothesis_expanded
GREM1	EMT_hypothesis_expanded
HTRA1	EMT_hypothesis_expanded
ID2	EMT_hypothesis_expanded
IGFBP2	EMT_hypothesis_expanded
IGFBP3	EMT_hypothesis_expanded
IGFBP4	EMT_hypothesis_expanded
IL15	EMT_hypothesis_expanded
IL32	EMT_hypothesis_expanded
IL6	EMT_hypothesis_expanded
IL8	EMT_hypothesis_expanded
INHBA	EMT_hypothesis_expanded
ITGA2	EMT_hypothesis_expanded
ITGA5	EMT_hypothesis_expanded
ITGAV	EMT_hypothesis_expanded
ITGB1	EMT_hypothesis_expanded
ITGB3	EMT_hypothesis_expanded
ITGB5	EMT_hypothesis_expanded
JUN	EMT_hypothesis_expanded
LAMA1	EMT_hypothesis_expanded
LAMA2	EMT_hypothesis_expanded
LAMA3	EMT_hypothesis_expanded
LAMC1	EMT_hypothesis_expanded
LAMC2	EMT_hypothesis_expanded
LEPRE1	EMT_hypothesis_expanded
LGALS1	EMT_hypothesis_expanded
LOX	EMT_hypothesis_expanded
LOXL1	EMT_hypothesis_expanded
LOXL2	EMT_hypothesis_expanded
LRP1	EMT_hypothesis_expanded
LRRC15	EMT_hypothesis_expanded
LUM	EMT_hypothesis_expanded
MAGEE1	EMT_hypothesis_expanded
MATN2	EMT_hypothesis_expanded
MATN3	EMT_hypothesis_expanded
MCM7	EMT_hypothesis_expanded
MEST	EMT_hypothesis_expanded
MFAP5	EMT_hypothesis_expanded
MGP	EMT_hypothesis_expanded
MMP1	EMT_hypothesis_expanded
MMP14	EMT_hypothesis_expanded
MMP2	EMT_hypothesis_expanded
MMP3	EMT_hypothesis_expanded
MSX1	EMT_hypothesis_expanded
MXRA5	EMT_hypothesis_expanded
MYL9	EMT_hypothesis_expanded
MYLK	EMT_hypothesis_expanded
NID2	EMT_hypothesis_expanded
NNMT	EMT_hypothesis_expanded
NOTCH2	EMT_hypothesis_expanded
NT5E	EMT_hypothesis_expanded
NTM	EMT_hypothesis_expanded
OXTR	EMT_hypothesis_expanded
PCOLCE	EMT_hypothesis_expanded
PCOLCE2	EMT_hypothesis_expanded
PDGFRB	EMT_hypothesis_expanded
PDLIM4	EMT_hypothesis_expanded
PFN2	EMT_hypothesis_expanded
PLAUR	EMT_hypothesis_expanded
PLOD1	EMT_hypothesis_expanded
PLOD2	EMT_hypothesis_expanded
PLOD3	EMT_hypothesis_expanded
PMEPA1	EMT_hypothesis_expanded
PMP22	EMT_hypothesis_expanded
POSTN	EMT_hypothesis_expanded
PPIB	EMT_hypothesis_expanded
PRRX1	EMT_hypothesis_expanded
PRSS2	EMT_hypothesis_expanded
PTHLH	EMT_hypothesis_expanded
PTX3	EMT_hypothesis_expanded
PVR	EMT_hypothesis_expanded
QSOX1	EMT_hypothesis_expanded
RGS4	EMT_hypothesis_expanded
RHOB	EMT_hypothesis_expanded
SAT1	EMT_hypothesis_expanded
SCG2	EMT_hypothesis_expanded
SDC1	EMT_hypothesis_expanded
SDC4	EMT_hypothesis_expanded
SERPINE1	EMT_hypothesis_expanded
SERPINE2	EMT_hypothesis_expanded
SERPINH1	EMT_hypothesis_expanded
SFRP1	EMT_hypothesis_expanded
SFRP4	EMT_hypothesis_expanded
SGCB	EMT_hypothesis_expanded
SGCD	EMT_hypothesis_expanded
SGCG	EMT_hypothesis_expanded
SLC6A8	EMT_hypothesis_expanded
SLIT2	EMT_hypothesis_expanded
SLIT3	EMT_hypothesis_expanded
SNAI2	EMT_hypothesis_expanded
SNTB1	EMT_hypothesis_expanded
SPARC	EMT_hypothesis_expanded
SPOCK1	EMT_hypothesis_expanded
SPP1	EMT_hypothesis_expanded
TAGLN	EMT_hypothesis_expanded
TFPI2	EMT_hypothesis_expanded
TGFB1	EMT_hypothesis_expanded
TGFBI	EMT_hypothesis_expanded
TGFBR3	EMT_hypothesis_expanded
TGM2	EMT_hypothesis_expanded
THBS1	EMT_hypothesis_expanded
THBS2	EMT_hypothesis_expanded
THY1	EMT_hypothesis_expanded
TIMP1	EMT_hypothesis_expanded
TIMP3	EMT_hypothesis_expanded
TNC	EMT_hypothesis_expanded
TNFAIP3	EMT_hypothesis_expanded
TNFRSF11B	EMT_hypothesis_expanded
TNFRSF12A	EMT_hypothesis_expanded
TPM1	EMT_hypothesis_expanded
TPM2	EMT_hypothesis_expanded
TPM4	EMT_hypothesis_expanded
VCAM1	EMT_hypothesis_expanded
VCAN	EMT_hypothesis_expanded
VEGFA	EMT_hypothesis_expanded
VEGFC	EMT_hypothesis_expanded
VIM	EMT_hypothesis_expanded
WIPF1	EMT_hypothesis_expanded
WNT5A	EMT_hypothesis_expanded
PPARG	PPARG_hypothesis
RXRA	PPARG_hypothesis
PPP2CA	PPP2CA_hypothesis
CD79A	Bcell_hypothesis
POU2AF1	Bcell_hypothesis
PDK1	Bcell_hypothesis
PRDM1	Bcell_hypothesis
TNFRSF13C	Bcell_hypothesis
TNFRSF17	Bcell_hypothesis
CD38	Bcell_hypothesis
CD72	Bcell_hypothesis
IGHM	Bcell_hypothesis
IGLL1	Bcell_hypothesis
COL1A1	Desmoplastic_stroma_hypothesis
COL1A2	Desmoplastic_stroma_hypothesis
COL3A1	Desmoplastic_stroma_hypothesis
COL5A1	Desmoplastic_stroma_hypothesis
COL5A2	Desmoplastic_stroma_hypothesis
COL8A1	Desmoplastic_stroma_hypothesis
COL8A2	Desmoplastic_stroma_hypothesis
COL10A1	Desmoplastic_stroma_hypothesis
COL12A1	Desmoplastic_stroma_hypothesis
COL16A1	Desmoplastic_stroma_hypothesis
PDGFRB	Desmoplastic_stroma_hypothesis
FAP	Desmoplastic_stroma_hypothesis
P4HA2	Desmoplastic_stroma_hypothesis
MMP2	Desmoplastic_stroma_hypothesis
LOXL1	Desmoplastic_stroma_hypothesis
KRT6B	Invasive_epithelium_hypothesis
KRT23	Invasive_epithelium_hypothesis
MT1E	Invasive_epithelium_hypothesis
MT1F	Invasive_epithelium_hypothesis
MT1M	Invasive_epithelium_hypothesis
MT1L	Invasive_epithelium_hypothesis
MT1H	Invasive_epithelium_hypothesis
MT1B	Invasive_epithelium_hypothesis
MT1A	Invasive_epithelium_hypothesis
CD2	Tcell_hypothesis
CD3D	Tcell_hypothesis
IL2RA	Tcell_hypothesis
IL2RB	Tcell_hypothesis
IL2RG	Tcell_hypothesis
CD4	Tcell_hypothesis
CD8A	Tcell_hypothesis
CD8B	Tcell_hypothesis
GZMBA	Tcell_hypothesis
GZMB	Tcell_hypothesis
GZMK	Tcell_hypothesis
GZMH	Tcell_hypothesis
STAT1	Tcell_hypothesis
STAT4	Tcell_hypothesis
TNFAIP2	Tcell_hypothesis
TNFAIP8	Tcell_hypothesis
GBP1	NFKB_hypothesis
PSMB8	NFKB_hypothesis
PSMB9	NFKB_hypothesis
IRF1	NFKB_hypothesis
CCL5	NFKB_hypothesis
TAP1	NFKB_hypothesis
TNFAIP3	NFKB_hypothesis
IL32	NFKB_hypothesis
SH2B3	NFKB_hypothesis
NFKBIE	NFKB_hypothesis
